# Supplementary material for: Novel Rearrangements in the Staphylococcal Cassette Chromosome Mec Type V Elements of Indian ST772 and ST672 Methicillin Resistant Staphylococcus aureus Strains
Source: PLoS One. 2014 Apr 10;9(4):e94293. doi: 10.1371/journal.pone.0094293 (PMC3983117; doi:10.1371/journal.pone.0094293)
Supplement: Table S1 — Comparison of orfs from SCC mec elements of S. aureus VH60 and corresponding orthologs of other ST772, ST672 and reference strains. (XLS) [file pone.0094293.s004.xls]

## Sheet: Sheet1
Table S1: Comparison of orfs from SCCmec elements of S. aureus VH60 and corresponding orthologs of other ST772, ST672 and reference strains
VH60 (ST772)			Homology (%)a
ORFs	Position	Predicted Function	118 (ST772)		120 (ST772)		3989 (ST772)		333 (ST772)		LVP2 (ST772)		3957 (ST772)		GR1 (ST672)		WIS (ST45)		M013 (ST59)
			% Identity	CO b	% Identity	CO	% Identity	CO	% Identity	CO	% Identity	CO	% Identity	CO	% Identity	CO	% Identity	CO	% Identity	CO
orf 1	369..848, 160aa	rRNA methyltransferase	100	118.1	100	120.2	100	3989.1	100	333.1	100	LVP2.1	100	3957.1	100	GR.1	100	BAD24821.1	100	YP_005296500.1
orf 2	902..1087, 62aa	HPc	98.36	118.2	100	120.3	100	3989.2	100	333.2	100	LVP2.2	NI		NI		NI		NI
orf 3	1472..1197, 92aa	transposase for IS431	100	118.3	100	120.4	100	3989.3	97.87	333.8	95.6	LVP2.8	NI		NI		95.6	BAD24823.1	95.6	YP_005296512.1
orf 4	1720..3726, 669aa	Penicillin binding protein PBP2'	100	118.4	100	120.5	100	3989.4	100	333.4	100	LVP2.4	NI		100	GR.15	100	BAD24826.1	100	YP_005296516.1
orf 5	4200..3772, 143aa	HP	100	118.5	100	120.6	100	3989.5	100	333.5	100	LVP2.5	NI		100	GR.16	100	BAD24825.1	100	YP_005296515.1
orf 6	5040..4297, 248aa	UgpQ family proteind	100	118.6	100	120.7	100	3989.6	100	333.6	100	LVP2.6	100	3957.17	100	GR.17	100	BAD24824.1	100	YP_005296514.1
orf 7	5768..5589, 60aa	HP	NIe		NI		NI		NI		NI		NI		98.31	GR.18	NI		NI
orf 8	5935..5768, 56aa	HMG-CoA synthase	100	118.7	100	120.8	100	3989.7	100	333.7	100	LVP2.7	100	3957.18	100	GR.19	NI		100	YP_005296513.1
orf 9	6193..6336, 48aa	transposase like protein	100	118.8	95.74	120.9	100	3989.8	97.87	333.8	97.87	LVP2.8	NI		87.23	GR.20	97.87	BAD24828.1	93.62	YP_005296512.1
orf 10	7471..7043, 143aa	HP	100	118.9	100	120.10	100	3989.10	100	333.9	100	LVP2.9	100	3957.21	99.3	GR.21	99.3	BAD24829.1	99.3	YP_005296517.1
orf 11	7552..8481, 310aa	HP	100	118.10	100	120.11	100	3989.11	100	333.10	100	LVP2.10	100	3957.22	100	GR.22	NI		100	YP_005296518.1
orf 12	8643..10631, 663aa	HP	99.85	118.11	100	120.12	100	3989.12	100	333.11	100	LVP2.11	100	3957.23	100	GR.23	99.85	BAD24830.1	99.8	YP_005296522.1
orf 13	10826..11935, 370aa	HP	98.74	118.12	99.73	120.13	100	3989.13	100	333.12	100	LVP2.12	100	3957.24	98.74	GR.24	96.75	BAD24831.1	100	YP_005296523.1
orf 14	11928..12296, 123aa	HP	100	118.14	100	120.14	100	3989.14	100	333.13	100	LVP2.13	100	3957.25	100	GR.26	65.57	BAD24832.1	100	YP_005296524.1
orf 15	12296..12361, 22aa	HP	NI		NI		NI		NI		NI		NI		NI		57.87	BAD24833.1	89.47	YP_005296525.1
orf 16	12502..14010, 503aa	HP	100	118.15	100	120.15	100	3989.15	100	333.14	100	LVP2.14	100	3957.26	100	GR.27	77.4	BAD24833.1	100	YP_005296525.1
orf 17	14003..14080, 26aa	HP	100	118.16	100	120.16	100	3989.16	100	333.15	100	LVP2.15	100	3957.27	100	GR.28	NI		100	YP_005296508.1
orf 18	14235..15914, 560aa	recombinase CcrC2	100	118.17	100	120.17	100	3989.17	100	333.16	100	LVP2.16	97.07	3957.29	95.02	GR.9	93.87	BAD24834.1	99.64	YP_005296526.1
orf 19	16003..16341, 113aa	HP	100	118.18	100	120.18	100	3989.18	100	333.17	100	LVP2.17	98.21	3957.30	98.21	GR.31	90.18	BAD24835.1	99.11	YP_005296527.1
orf 20	16344..16433, 30aa	HP	100	118.19	100	120.19	100	3989.19	100	333.18	100	LVP2.18	100	3957.31	100	GR.32	NI		NI
orf 21	16435..16746, 104aa	HP	100	118.20	100	120.20	100	3989.20	100	333.19	100	LVP2.19	100	3957.32	100	GR.33	87.38	BAD24837.1	85.44	YP_005296528.1
orf 22	16764..17267, 168aa	HP	100	118.21	100	120.21	100	3989.21	100	333.20	100	LVP2.20	100	3957.33	100	GR.34	92.81	BAD24838.1	95.21	YP_005296529.1
orf 23	17281..17502, 74aa	HP	100	118.22	100	120.22	100	3989.22	100	333.21	100	LVP2.21	100	3957.34	100	GR.35	NI		93.15	YP_005296530.1
orf 24	20695..17576 1040aa	type I site-specific deoxyribonuclease	100	118.23	100	120.23	100	3989.23	100	333.22	100	LVP2.22	100	3957.35	100	GR.36	96.54	BAD24840.1	97.02	YP_005296531.1
orf 25	21836..20679, 386aa	type I restriction-modification system specificity protein	100	118.24	100	120.24	100	3989.24	100	333.23	100	LVP2.23	100	3957.36	100	GR.37	36.56	BAD24841.1	34.72	YP_005296532.1
orf 26	23340..21826, 505aa	type I restriction-modification system DNA-methyltransferase subunit M	100	118.25	100	120.25	100	3989.25	93.03	333.24	100	LVP2.24	100	3957.37	100	GR.38	96.23	BAD24842.1	98.21	YP_005296533.1
orf 27	23525..24400, 292aa	HP	100	118.26	99.66	120.26	99.66	3989.26	99.66	333.25	99.66	LVP2.25	99.66	3957.38	99.66	GR.39	NI		NI
orf 28	24625..25173, 183aa	HP	100	118.27	100	120.27	100	3989.27	100	333.26	100	LVP2.26	100	3957.39	100	GR.40	NI		NI
a Identity of the amino acid sequence to each Ortholog (ORF); b Corresponding Ortholog; c Hypothetical Protein; d UgpQ: glycerophosphoryl diester phosphodiesterase; e No Identity
