# Supplementary material for: Novel Rearrangements in the Staphylococcal Cassette Chromosome Mec Type V Elements of Indian ST772 and ST672 Methicillin Resistant Staphylococcus aureus Strains
Source: PLoS One. 2014 Apr 10;9(4):e94293. doi: 10.1371/journal.pone.0094293 (PMC3983117; doi:10.1371/journal.pone.0094293)
Supplement: Table S3 — Comparison of SCC mec element orfs of 85/2082 with corresponding orthologs of VH60, 3957 and GR1. (XLS) [file pone.0094293.s006.xls]

## Sheet: Sheet1
Table S4: Comparison of SCCmec element orfs of 85/2082 with corresponding orthologs of VH60, 3957 and GR1
85/2082	VH60		3957		GR1
CDS ID	% Identity	Corresponding Ortholog	% Identity	Corresponding Ortholog	% Identity	Corresponding Ortholog
BAB47589.1	NI		NI		NI
BAB47590.1	NI		NI		NI
BAB47591.1	NI		NI		NI
BAB47592.1	NI		NI		NI
BAB47593.1	NI		NI		NI
BAB47594.1	NI		NI		NI
BAB47595.1	NI		NI		NI
BAB47596.1	NI		NI		NI
BAB47597.1	NI		NI		NI
BAB47598.1	52.73	VH60.19	51.82	3957.30	51.82	GR1.31
BAB47599.1	NI		NI		NI
BAB47600.1	NI		NI		NI
BAB47601.1	47.22	VH60.21	80.58, 47.22	3957.12, 3957.32	80.58, 48.11	GR1.11, GR1.33
BAB47602.1	60.48	VH60.22	70.66	3957.13	70.66, 66.47	GR1.13, GR1.34
BAB47603.1	NI		NI		NI
BAB47604.1	NI		NI		NI
BAB47605.1	NI		NI		NI
BAB47606.1	NI		NI		NI
BAB47607.1	NI		NI		NI
BAB47608.1	NI		NI		NI
BAB47609.1	NI		NI		NI
BAB47610.1	NI		NI		NI
BAB47611.1	NI		NI		NI
BAB47612.1	NI		NI		NI
BAB47613.1	NI		NI		NI
BAB47614.1	NI		NI		NI
BAB47615.1	NI		NI		NI
BAB47616.1	NI		NI		NI
BAB47617.1	NI		NI		NI
BAB47618.1	NI		NI		NI
BAB47619.1	NI		NI		NI
BAB47620.1	NI		NI		NI
BAB47621.1	NI		NI		NI
BAB47622.1	NI		NI		NI
BAB47623.1	99.55	VH60.4	99.55	3957.15	99.55	GR1.15
BAB47624.1	NI		NI		NI
BAB47625.1	100	VH60.5	100	3957.16	100	GR1.16
BAB47626.1	NI		NI		NI
BAB47627.1	100	VH60.6	100	3957.17	100	GR1.17
BAB47628.1	NI		NI		NI
BAB47629.1	98.31	VH60.7	NI		100	GR1.18
BAB47630.1	NI		100	3957.18	100	GR1.19
BAB47631.1	95.6	VH60.3	100	3957.14	97.8, 85.37	GR1.14, GR1.20
BAB47632.1	NI		NI		NI
BAB47633.1	NI		NI		NI
BAB47634.1	NI		NI		NI
BAB47635.1	95.6	VH60.3	99.52	3957.14	97.8, 85.37	GR1.14, GR1.20
BAB47636.1	NI		NI		NI
BAB47637.1	NI		NI		NI
BAB47638.1	95.6	VH60.3	99.04	3957.14	97.8, 85.37	GR1.14, GR1.20
BAB47639.1	NI		NI		NI
BAB47640.1	NI		NI		NI
BAB47641.1	NI		NI		NI
BAB47642.1	NI		NI		NI
BAB47643.1	NI		NI		NI
BAB47644.1	NI		NI		NI
BAB47645.1	NI		NI		NI
BAB47646.1	NI		NI		NI
BAB47647.1	NI		NI		NI
BAB47648.1	95.6	VH60.3	99.04	3957.14	97.8, 85.37	GR1.14, GR1.20
BAB47649.1	NI		NI		NI
BAB47650.1	NI		NI		NI
BAB47651.1	NI		NI		NI
BAB47652.1	NI		NI		NI
BAB47653.1	NI		NI		NI
BAB47654.1	89.04	VH60.23	89.04	3957.34	89.04	GR1.35
BAB47655.1	NI		NI		NI
BAB47656.1	NI		NI		NI
BAB47657.1	NI		NI		NI
BAB47658.1	NI		NI		NI
BAB47659.1	NI		NI		NI
BAB47660.1	NI		NI		NI
BAB47661.1	NI		NI		NI
BAB47662.1	NI		NI		NI
BAB47663.1	NI		NI		NI
BAB47664.1	NI		NI		NI
BAB47665.1	NI		NI		NI
BAB47666.1	NI		NI		NI
BAB47667.1	NI		NI		NI
BAB47668.1	NI		NI		NI
BAB47669.1	NI		90.48	3957.13	90.48, 66.47	GR1.13, GR1.34
BAB47670.1	48.11	VH60.21	48.11	3957.32	48.11	GR1.33
BAB47671.1	51.33	VH60.19	91.07, 49.55	3957.10, 3957.30	91.07, 49.55	GR1. 10, GR1.31
BAB47672.1	96.51	VH60.18	97.67, 92.77, 95.63	3957.9, 3957.28, 3957.29	97.48, 97.1, 93.63	GR1.9, GR1.29, GR1.30
BAB47673.1	75.8	VH60.16	99.09, 75.42	3957.7, 3957.26	99.09, 75.42	GR1.7, GR1.27
BAB47674.1	68.03	VH60.14	93.5, 68.03	3957.6, 3957.25	93.5, 68.03	GR1.6, GR1.26
BAB47675.1	NI		NI		NI
BAB47676.1	77.41	VH60.13	100, 77.41	3957.5, 3957.24	100, 75	GR1.5, GR1.24
BAB47677.1	NI		NI		NI
BAB47678.1	NI		100	3957.4	100	GR1.4
BAB47679.1	NI		100	3957.3	100	GR1.3
BAB47680.1	NI		98.02	3957.2	98.02	GR1.2
BAB47681.1	100	VH60.1	100	3957.1	100	GR1.1
